# Supplementary material for: Data on the histological and immune cell response in the popliteal lymph node in mice following exposure to metal particles and ions
Source: Data Brief. 2016 Aug 27;9:388–97. doi: 10.1016/j.dib.2016.08.037 (PMC5035236; doi:10.1016/j.dib.2016.08.037)
Supplement: Supplementary file 1 — Supplementary material [file mmc1.zip]

Archive with 10 entries (10 files):
- FUNG COI 8-17-16.pdf
- Kimber COI 8-17-16.pdf
- Kovochich COI 8-17-16.pdf
- Paustenbach COI 8-17-16.pdf
- Tvermoes COI 8-17-16.pdf
- Unice COI 8-17-16.pdf
- Winans COI 8-17-16.pdf
- Christian COI 8-17-16.pdf
- Donovan COI 8-17-16.pdf
- Finley COI 8-17-16.pdf
