# Supplementary material for: Data on the histological and immune cell response in the popliteal lymph node in mice following exposure to metal particles and ions
Source: Data Brief. 2016 Aug 27;9:388–97. doi: 10.1016/j.dib.2016.08.037 (PMC5035236; doi:10.1016/j.dib.2016.08.037)
Supplement: Supplementary file 2 — Supplementary material [file mmc2.zip]

Archive with 17 entries (17 files):
- DIB S Figure 6 FC IADCD69_V2.docx
- DIB S Figure 7 FC IADCD69_V2.docx
- DIB S Figure 8 FC CD4CD8_V2.docx
- DIB S Figure 9 FC CD4CD8_V2.docx
- DIB S Figure 10 FC BrdU_V2.docx
- DIB S Figure 11 FC BrdU_V2.docx
- DIB S Figure 12 Footpad_V2.docx
- DIB S Figure 13 BW_V2.docx
- DIB S Table 1 Inflam_V2.docx
- DIB S Table 2 Redness_V2.docx
- DIB S Table 3 Inflam_V2.docx
- DIB S Table 4 Redness_V2.docx
- DIB S Figure 1 TiO2_V2.docx
- DIB S Figure 2 Footpad_V2.docx
- DIB S Figure 3 BW_V2.docx
- DIB S Figure 4 FC CD3B220_V2.docx
- DIB S Figure 5 FC CD3B220_V2.docx
